# Supplementary material for: Development of Methods for Specific Capture of Biological Targets on Aluminum Substrates: Application to Bacillus subtilis Spore Detection as a Model for Anthrax
Source: Sensors (Basel). 2022 Apr 30;22(9):3441. doi: 10.3390/s22093441 (PMC9106032; doi:10.3390/s22093441)
Supplement: Supplementary file 1 [file sensors-22-03441-s001.zip]

Archive with 1 entries (1 files):
- sensors-1564868-supplementary.pdf
